# Supplementary material for: WNT5A is transported via lipoprotein particles in the cerebrospinal fluid to regulate hindbrain morphogenesis
Source: Nat Commun. 2019 Apr 2;10:1498. doi: 10.1038/s41467-019-09298-4 (PMC6445127; doi:10.1038/s41467-019-09298-4)
Supplement: Supplementary file 4 — Source Data [file 41467_2019_9298_MOESM4_ESM.xlsx]

## Sheet: Fig.1c
		MeanCp	ΔCp				MeanCp	ΔCp				MeanCp	ΔCp
qPCR E12.5 Wnt5a	Actin Hb #1	20.4047			qPCR E14.5 Wnt5a	Actin Hb #1	18.7809			qPCR E17.5 Wnt5a	Actin Hb #1	19.8584
	Actin Hb #2	23.9721				Actin Hb #2	19.2526				Actin Hb #2	19.7208
	Actin Hb #3	23.0007				Actin Hb #3	18.4884				Actin Hb #3	19.5676
	Actin Tel #1	20.0193				Actin Tel #1	18.9597				Actin Tel #1	19.5368
	Actin Tel #2	23.7246				Actin Tel #2	17.919				Actin Tel #2	20.0857
	Actin Tel #3	20.2627				Actin Tel #3	19.5783				Actin Tel #3	19.465
	Wnt5a Hb #1	25.2958	4.89114			Wnt5a Hb #1	22.6095	3.82862			Wnt5a Hb #1	23.7713	3.91283
	Wnt5a Hb #2	28.0697	4.09757			Wnt5a Hb #2	22.8388	3.58617			Wnt5a Hb #2	24.0586	4.33786
	Wnt5a Hb #3	27.9609	4.96023			Wnt5a Hb #3	24.0566	5.56823			Wnt5a Hb #3	23.4622	3.89463
	Wnt5a Tel #1	26.8056	6.78627			Wnt5a Tel #1	25.1351	6.17531			Wnt5a Tel #1	25.2553	5.71849
	Wnt5a Tel #2	30.5941	6.86951			Wnt5a Tel #2	23.6914	5.77238			Wnt5a Tel #2	25.9634	5.87766
	Wnt5a Tel #3	27.4754	7.21267			Wnt5a Tel #3	27.2433	7.66498			Wnt5a Tel #3	25.1073	5.6423

## Sheet: Fig.3a
			MeanCp	ΔCp				MeanCp	ΔCp
	qPCR E12.5 Wls	Actin Hb #1	21.8673			qPCR E17.5 Wls	Actin Hb #1	21.8284
		Actin Hb #2	21.6921				Actin Hb #2	23.6993
		Actin Hb #3	19.9175				Actin Hb #3	21.3511
		Actin Tel #1	21.7935				Actin Tel #1	22.0009
		Actin Tel #2	21.9586				Actin Tel #2	21.4677
		Actin Tel #3	21.1988				Actin Tel #3	23.0023
		Wls Hb #1	28.1084	6.2411			Wls Hb #1	30.4066	8.57817
		Wls Hb #2	27.6379	5.94586			Wls Hb #2	32.6205	8.92121
		Wls Hb #3	25.5617	5.64423			Wls Hb #3	29.8759	8.52478
		Wls Tel #1	29.5062	7.71272			Wls Tel #1	32.2604	10.2595
		Wls Tel #2	29.7661	7.80753			Wls Tel #2	31.4224	9.95466
		Wls Tel #3	27.874	6.67525			Wls Tel #3	33.0201	10.0178

## Sheet: Fig.5e
				APOA1
			puncta	WNT5A+/APOA1+	WNT5A+/APOA1-	positive/all	WNT5A+/APOJ+	WNT5A+/APOJ-	positive/all
		Sample 1	1 field	50	219	0.208621	80	205	0.305085
			2 field	38	133		48	113
			3 field	33	107		52	92
		Sample 2	1 field	95	314	0.22752	124	322	0.288566
			2 field	81	348		154	307
			3 field	158	472		40	155
		Sample 3	1 field	75	351	0.186967	125	237	0.372004
			2 field	51	331		95	238
			3 field	115	366		168	180
				APOB
			puncta	WNT5A+/APOB+	WNT5A+/APOB-	positive/all	WNT5A+/APOJ+	WNT5A+/APOJ-	positive/all
		Sample 1	1 field	94	228	0.337171	101	207	0.345936
			2 field	25	67		21	44
			3 field	86	108		61	95
		Sample 2	1 field	76	124	0.32093	40	82	0.373786
			2 field	120	261		110	185
			3 field	80	199		81	120
		Sample 3	1 field	127	223	0.280536	139	176	0.306562
			2 field	65	326		73	262
			3 field	164	364		101	270
				APOE
			puncta	WNT5A+/APOE+	WNT5A+/APOE-	positive/all	WNT5A+/APOJ+	WNT5A+/APOJ-	positive/all
		Sample 1	1 field	86	272	0.288591	105	316	0.294118
			2 field	66	137		84	171
			3 field	63	121		71	137
		Sample 2	1 field	79	164	0.263102	98	175	0.354286
			2 field	115	355		146	304
			3 field	52	170		128	199
		Sample 3	1 field	71	191	0.264151	148	171	0.42142
			2 field	92	293		117	188
			3 field	75	179		97	138
				CD63
			puncta	WNT5A+/CD63+	WNT5A+/CD63-	positive/all	WNT5A+/APOJ+	WNT5A+/APOJ-	positive/all
		Sample 1	1 field	2	74	0.0307018	N/A
			2 field	0	43
			3 field	5	104
		Sample 2	1 field	16	750	0.0241334	100	127	0.366366
			2 field	13	526		219	395
			3 field	26	948		169	322
		Sample 3	1 field	27	669	0.037336	79	282	0.293116
			2 field	28	512		101	284
			3 field	19	727		233	430
				TSG101
			puncta	WNT5A+/TSG101+	WNT5A+/TSG101-	positive/all	WNT5A+/APOJ+	WNT5A+/APOJ-	positive/all
		Sample 1	1 field	1	59	0.0493274	N/A
			2 field	7	110
			3 field	3	43
		Sample 2	1 field	28	463	0.0880111	141	429	0.267012
			2 field	35	393		122	229
			3 field	64	460		149	473
		Sample 3	1 field	61	594	0.0731458	144	217	0.33506
			2 field	49	658		108	238
			3 field	33	560		136	315

## Sheet: Fig.5f
			APOA1+APOJ
		puncta	WNT5A+/APOJ+/APOA1+	WNT5A+/APOJ+/APOA1-	positive/all
	Sample 1	1 field	67	15	0.827778
		2 field	36	4
		3 field	46	12
	Sample 2	1 field	70	21	0.644654
		2 field	66	24
		3 field	69	68
	Sample 3	1 field	54	22	0.685567
		2 field	62	31
		3 field	150	69
			APOB+APOJ
		puncta	WNT5A+/APOJ+/APOB+	WNT5A+/APOJ+/APOB-	positive/all
	Sample 1	1 field	56	43	0.52459
		2 field	13	14
		3 field	27	30
	Sample 2	1 field	10	27	0.467532
		2 field	52	50
		3 field	46	46
	Sample 3	1 field	29	42	0.469649
		2 field	47	39
		3 field	71	85
			APOE+APOJ
		puncta	WNT5A+/APOJ+/APOE+	WNT5A+/APOJ+/APOE-	positive/all
	Sample 1	1 field	82	70	0.557692
		2 field	28	29
		3 field	35	16
	Sample 2	1 field	49	61	0.392473
		2 field	69	112
		3 field	28	53
	Sample 3	1 field	47	42	0.519337
		2 field	104	95
		3 field	37	37

## Sheet: Fig.6m
	Dvl3 shift assay - rec.Wnt5a sieve assay
		Control	recomb. Wnt5a	recomb.5a + LDL (150 kDa cut-off)	recomb.5a LDL (10kDa cut-off)
	Dvl (down lane)	8958.84	111.314	8366.55	3994.26	Repeat #1
	p-Dvl (upper lane)	1911.31	10894.9	5520.96	1304.18
		Control	recomb. Wnt5a	recomb.5a + LDL (150 kDa cut-off)	recomb.5a LDL (10kDa cut-off)
	Dvl (down lane)	17968	4217.35	14025.8	17283	Repeat #2
	p-Dvl (upper lane)	1807.38	13721.1	6601.18	1125.43
		Control	recomb. Wnt5a	recomb.5a + LDL (150 kDa cut-off)	recomb.5a LDL (10kDa cut-off)
	Dvl (down lane)	20868.9	12021.3	13365.4	19990.8	Repeat #3
	p-Dvl (upper lane)	11830.4	18830	18888.7	8191.12
	Protein peak signal intensity (Calculated in ImageJ)

## Sheet: Fig.7h-k
		Cerebellum Size development - quantifications
	Fig.7 h,I,j,k	Total Area Size (arbitrary units (pixels/ μm)
		WT	Wnt5a KO	Wnt5a cKO
	Data Point #1	1671928	1575380	1280979
	Data Point #2	1754310	1201756	865561
	Data Point #3	1797224	937292	1050472
	Data Point #4	1676489	1319259	930226
	Data Point #5	1544753	1164936	1155538
	Data Point #6	1339365	969006	1056862
	Data Point #7	1579077	728231
	Data Point #8	1440436	1089808
	Data Point #9	1387070	999614
	Data Point #10	1403152	908337
	Data Point #11	1518553
	Data Point #12	1648332
	Data Point #13	1291070
	Data Point #14	1222908
	Data Point #15	1290641
	Data Point #16	1306784
		Length (arbitrary units (pixels/ μm)				Width (arbitrary units (pixels/ μm)
		WT	Wnt5a KO	Wnt5a cKO		WT	Wnt5a KO	Wnt5a cKO
	Data Point #1	241	168	271		3114	2254	2988
	Data Point #2	488	184	267		3105	2552	2728
	Data Point #3	226	239	318		2950	2804	2264
	Data Point #4	435	242	154		2445	2767	2900
	Data Point #5	251	195	188		2071	1994	2703
	Data Point #6	460		214		2817	2664	2568
	Data Point #7	350		268		3203		2149
	Data Point #8	416		116		3039		2912
	Data Point #9	519		179		2763		2836
	Data Point #10	138		212		3147		2672
	Data Point #11	270		270		2970		2628
	Data Point #12	292				2797
	Data Point #13	503				2574
	Data Point #14	120				3187
	Data Point #15	224				3027
	Data Point #16	498				2569
	Data Point #17	381				2236

## Sheet: Supplementary Fig.5a, b
				MeanCp	ΔCp
	MEF cells CM treatment		Actin Control CM	15.6601
			Actin Wnt3a CM	14.5201
			Actin Wnt5a CM	14.8107
			Actin HbChP WT CM	15.5877
			Actin HbChP cKO CM	14.9762
		qPCR Axin2	Axin2 Control CM	33.1078	17.4477
			Axin2 Wnt3a CM	27.5556	13.0355
			Axin2 Wnt5a CM	32.8626	18.0519
			Axin2 HbChP WT CM	33.3915	17.8038
			Axin2 HbChP cKO CM	33.3271	18.3509
		qPCR Tcf1/7	Tcf1/7 Control CM	31.0244	15.3643
			Tcf1/7 Wnt3a CM	27.2539	12.7338
			Tcf1/7 Wnt5a CM	30.192	15.3814
			Tcf1/7 HbChP WT CM	31.9342	16.3465
			Tcf1/7 HbChP cKO CM	30.4023	15.4262

## Sheet: Supplementary Fig.7b
	Wnt5a/APOA1 puncta specificity validation
	Supplementary Fig.7b
	WNT5A/APOA1 E14.5 WNT5A WT												WNT5A/APOA1 E14.5 WNT5A KO
	WT1	WNT5A+				WT1	APOA1+						KO1	WNT5A+				KO1	APOA1+
		APOA1+	APOA1-				WNT5A+	WNT5A-						APOA1+	APOA1-				WNT5A+	WNT5A-
		116	1060				116	706						0	58				0	408
		0.0986395	0.901361				0.141119	0.858881						0	1				0	1
	WT2	WNT5A+				WT2	APOA1+						KO2	WNT5A+				KO2	APOA1+
		APOA1+	APOA1-				WNT5A+	WNT5A-						APOA1+	APOA1-				WNT5A+	WNT5A-
		112	975				112	800						0	35				0	334
		0.103036	0.896964				0.122807	0.877193						0	1				0	1
	WT3	WNT5A+				WT3	APOA1+						KO3	WNT5A+				KO3	APOA1+
		APOA1+	APOA1-				WNT5A+	WNT5A-						APOA1+	APOA1-				WNT5A+	WNT5A-
		147	961				147	660						0	22				0	470
		0.132671	0.867329				0.182156	0.817844						0	1				0	1

## Sheet: Supplementary Fig.11b
		Cerebellum Ki67+ staining Wnt5a WT vs KO counting
	Supplementary Fig.11b
		DAPI total	DAPI/Ki67+ cells	ratio DAPI/Ki67+ vs DAPI total
	WT Embryo #1	173	91	0.526012
	WT Embryo #2	146	76	0.520548
	WT Embryo #3	198	68	0.343434
	WT Embryo #4	197	86	0.436548
	WT Embryo #5	169	93	0.550296
	WT Embryo #6	169	67	0.39645
		DAPI total	DAPI/Ki67+ cells	ratio DAPI/Ki67+ vs DAPI total
	KO Embryo #1	163	117	0.717791
	KO Embryo #2	156	128	0.820513
	KO Embryo #3	168	85	0.505952
	KO Embryo #4	183	97	0.530055
	KO Embryo #5	166	93	0.560241
	KO Embryo #6	169	102	0.60355

## Sheet: Supplementary Fig.11d
	Supplementary Fig.11d	Cerebellum EdU staining Wnt5a WT vs KO counting
	Sample	DAPI total	DAPI/EdU+ cells	ratio DAPI/EdU+ vs DAPI total
	WT Embryo #1	1202	228	0.189684
	KO Embryo #1	1032	365	0.353682
	WT Embryo #2	1384	328	0.236994
	KO Embryo #2	1105	268	0.242534
	WT Embryo #3	1370	329	0.240146
	KO Embryo #3	1164	395	0.339347

[truncated: 1 more sheets: Supplementary Fig.11f]
